# Supplementary material for: Less focus on symptom scales in psychiatric trials: it is time to ensure research equality between psychiatry and other medical specialities
Source: Lancet Reg Health Eur. 2024 Jul 2;43:100993. doi: 10.1016/j.lanepe.2024.100993 (PMC11269807; doi:10.1016/j.lanepe.2024.100993)
Supplement: Appendix 1 [file mmc1.xlsx]

## Sheet: Ark1
Appendix. Trial charactertistics of 182 randomised clinical trials of psychological interventions published in six high impact factor journals in psychiatry from 2017-2022.
Author	Year	Journal	Design	Type of participants	Number randomized_total	Intervention and control groups	Type of primary outcome	What was the primary outcome?	How was it assessed? (type of scale etc)
JAMA PSYCHIATRY
Resick et al. - PSS-I outcome	2017	JAMA Psychiatry	RCT	Post traumatic stress disorder	268	Group versus individual Cognitive Processing Therapy	Scale	PTSD symptom severity	Posttraumatic Symptom Scale-Interview Version (PSS-I)
Resick et al. - PCL-S outcome	2017	JAMA Psychiatry	RCT	Post traumatic stress disorder	268	Group versus individual Cognitive Processing Therapy	Scale	PTSD symptom severity	Posttraumatic Stress Disorder Checklist (PCL-S)
Ritterband et al. - ISI outcome	2017	JAMA Psychiatry	RCT	Sleeping disorders	303	Internet Cognitive Behavioral Therapy versus internet patient education	Scale	Insomnia severity	Insomnia Severity Index
Ritterband et al. - Sleep onset latency outcome	2017	JAMA Psychiatry	RCT	Sleeping disorders	303	Internet Cognitive Behavioral Therapy versus internet patient education	Scale	Insomnia severity	Sleep diary
Ritterband et al. - Wake after sleep onset outcome	2017	JAMA Psychiatry	RCT	Sleeping disorders	303	Internet Cognitive Behavioral Therapy versus internet patient education	Scale	Insomnia severity	Sleep diary
Schramm et al.	2017	JAMA Psychiatry	RCT	Affective disorders and anxiety disorders	268	Cognitive Behavioral Analysis System of Psychotherapy versus nonspecific supportive psychotherapy	Scale	Depression severity	Hamilton Rating Scale for Depression (HRSD-24)
Weersing et al.	2017	JAMA Psychiatry	RCT	Affective disorders and anxiety disorders	185	Brief Behavioral Therapy versus assisted referral to care	Scale	Clinically significant improvement on the CGI scale	Clinical Global Impression-Improvement scale
Silverstein et al. - SPSI outcome	2017	JAMA Psychiatry	RCT	Affective disorders and anxiety disorders	230	Problem solving education versus treatment as usual	Scale	Problem solving skills	Social Problem Solving Inventory (SPSI)
Silverstein et al. - QIDS outcome	2017	JAMA Psychiatry	RCT	Affective disorders and anxiety disorders	230	Problem solving education versus treatment as usual	Scale	Depressive symptoms	Quick inventory of Depressive Symptoms
Barlow et al.	2017	JAMA Psychiatry	RCT	Affective disorders and anxiety disorders	223	Unified Protocol for Transdiagnostic Treatment versus Diagnosis-Specific Protocols	Scale	Anxiety symptom severity	Anxiety Disorders Interview Schedule (ADIS)
de Zwaan et al.	2017	JAMA Psychiatry	RCT	Eating disorders and comorbidities	178	Internet-Based Guided Self-help versus Individual Face-to-Face Treatment versus wait-list	Count data	Number of days with objective binge eating episodes	Assesing difference in number of days with binge eating episodes in the previous 28 days between baseline and end of treatment
Sirey et al.	2017	JAMA Psychiatry	RCT	Affective disorders and anxiety disorders	231	Treatment Initiation and Participation Program versus Treatment as Usual	Scale	Self-reported adherence	Brief Medication Questionnaire
Rollman et al.	2018	JAMA Psychiatry	RCT	Affective disorders and anxiety disorders	704	Computerized cognitive behavioral therapy with or without an internet support group versus usual care	Scale	Mental health-related quality of life and depression and anxiety symptoms	12-item Short-Form Health Survey Mental Health Composite Scale and Patient-Reported Outcomes Measurement Information System)
Sloan et al.	2018	JAMA Psychiatry	RCT	Post traumatic stress disorder	126	Written Exposure Therapy versus Cognitive Processing Therapy	Scale	PTSD symptom severity	Clinician-Administered PTSD Scale for DSM-5
McCauley et al. - Suicide attempts	2018	JAMA Psychiatry	RCT	Transdiagnostic	173	Dialectical Behavior Therapy versus individual and group supportive therapy	Count data	Number of suicide attempts	Suicide Attempt Self-Injury Interview
McCauley et al. - NSSI	2018	JAMA Psychiatry	RCT	Transdiagnostic	173	Dialectical Behavior Therapy versus individual and group supportive therapy	Count data	Number of non-suicidal self-injury episodes	Suicide Attempt Self-Injury Interview
McCauley et al. - self-harm	2018	JAMA Psychiatry	RCT	Transdiagnostic	173	Dialectical Behavior Therapy versus individual and group supportive therapy	Count data	Number of self-harm episodes	Suicide Attempt Self-Injury Interview
Espie et al. - functional health outcome	2019	JAMA Psychiatry	RCT	Sleeping disorders	1711	Digital cognitive behavioral therapy versus sleep hygiene education	Scale	Functional health	Global Health Scale
Espie et al. - psychological well-being outcome	2019	JAMA Psychiatry	RCT	Sleeping disorders	1711	Digital cognitive behavioral therapy versus sleep hygiene education	Scale	Psychological well-being	Warwick-Edinburgh Mental Well-being Scale
Espie et al. - sleep related QoL outcome	2019	JAMA Psychiatry	RCT	Sleeping disorders	1711	Digital cognitive behavioral therapy versus sleep hygiene education	Scale	Sleep-related quality of life	Glasgow Sleep Impact Index
Rauch et al.	2019	JAMA Psychiatry	RCT	Post traumatic stress disorder	207	Prolonged exposure versus sertraline versus their combination	Scale	PTSD symptom severity	Clinician-Administered PTSD Scale
Wilhelm et al.	2019	JAMA Psychiatry	RCT	Affective disorders and anxiety disorders	120	Therpist-delivered cognitive behavioral therapy versus supportive psychotherapy	Scale	BDD symptom severity	Yale-Brown Obsessive-Compulsive Scale Modified for BDD
Rosner et al.	2019	JAMA Psychiatry	RCT	Post traumatic stress disorder	88	Developmentally Adapted Cognitive Processing Therapy versus wait-list	Scale	PTSD symptom severity	Clinician-Administered PTSD Scale for Children and Adolescents for DSM-IV [CAPS-CA]
King et al.	2019	JAMA Psychiatry	RCT	Transdiagnostic	448	Youth-Nominated Support Team Intervention for Suicidal Adolescents–Version II versus treatment as usual	Hard binary	Mortality (survival 11 to 14 years after index hospitalization)	Registry. National Death Index data for deaths (suicide, drug overdose, and other causes of premature death)
Donker et al.	2019	JAMA Psychiatry	RCT	Affective disorders and anxiety disorders	193	Self-guided App-Based Virtual Reality Cognitive Behavior Therapy versus waitlist	Scale	Agoraphobia symptom severity	Acrophobia Questionnaire
Norman et al. - PTSD severity	2019	JAMA Psychiatry	RCT	Addiction disorders and comorbidities	119	Integrated Exposure Therapy vs Integrated Coping Skills Therapy	Scale	PTSD symptoms	Clinician Administered PTSD Scale for DSM-5
Norman et al. - Drinking days	2019	JAMA Psychiatry	RCT	Addiction disorders and comorbidities	119	Integrated Exposure Therapy vs Integrated Coping Skills Therapy	Count data	percentage of heavy drinking days	Timeline Follow-Back
Wölfling et al.	2019	JAMA Psychiatry	RCT	Addiction disorders and comorbidities	149	Manualized cognitive behavioral therapy (CBT), using short-term treatment for internet and computer game addiction versus wait-list	Scale	Symptom severity	Assessment of Internet and Computer Game Addiction Self-report (AICA-S)
Christensen et al.	2019	JAMA Psychiatry	RCT	Transdiagnostic	720	Individual Placement and Support Supplemented With Cognitive Remediation and Work-Focused Social Skills Training versus treatment as usual	Count data	number of hours in competitive employment or education during the 18-month follow-up	Registry
Miklowitz et al. - time to recovery	2020	JAMA Psychiatry	RCT	Affective disorders and anxiety disorders	127	Family-focused therapy (FFT) for high-risk youths vs standard psychoeducation	Scale	Time to recovery from prerandomization symptoms	The Longitudinal Interval Follow-up Evaluation
Miklowitz et al. - time to next mood episode	2020	JAMA Psychiatry	RCT	Affective disorders and anxiety disorders	127	Family-focused therapy (FFT) for high-risk youths vs standard psychoeducation	Count data	time to a prospectively observed mood (depressive, manic, or hypomanic) episode after recovery.	The Longitudinal Interval Follow-up Evaluation
Dorsey et al.	2020	JAMA Psychiatry	RCT	Post traumatic stress disorder	640	Trauma-focused CBT (TF-CBT) for improving posttraumatic stress (PTS) vs usual community services	Scale	Posttraumatic stress	17-item Child PTSD Symptom Scale
Wood et al.	2020	JAMA Psychiatry	RCT	Neurodevelopmental disorders	167	Two variants of CBT vs TAU	Scale	Anxiety symptom severity	Pediatric Anxiety Rating Scale
Felder et al.	2020	JAMA Psychiatry	RCT	Sleeping disorders	208	Digital cognitive behavioral therapy for insomnia (CBT-I) vs standard treatment	Scale	Insominia symptom severity	Insomnia Severity Index
Segal et al. - symptom severity	2020	JAMA Psychiatry	RCT	Affective disorders and anxiety disorders	460	Mindful Mood Balance (MMB) plus usual care vs usual care	Scale	Reduction in residual depressive symptom severity	Patient-Health-Questionnaire-9
Segal et al. - rate of remission	2020	JAMA Psychiatry	RCT	Affective disorders and anxiety disorders	460	Mindful Mood Balance (MMB) plus usual care vs usual care	Scale	Rate of remission	Patient-Health-Questionnaire-9
Segal et al. - rate of relapse	2020	JAMA Psychiatry	RCT	Affective disorders and anxiety disorders	460	Mindful Mood Balance (MMB) plus usual care vs usual care	Scale	rate of relapse	Patient-Health-Questionnaire-9
Danielson et al.	2020	JAMA Psychiatry	RCT	Addiction disorders and comorbidities	124	Exposure-based risk reduction through family therapy vs treatment as usual	Count data	Substance-using days	Timeline follow-back
Danielson et al.	2020	JAMA Psychiatry	RCT	Addiction disorders and comorbidities	124	Exposure-based risk reduction through family therapy vs treatment as usual	Scale	PTSD symptom severity	UCLA-PTSD Reaction Index
Graham et al.	2020	JAMA Psychiatry	RCT	Affective disorders and anxiety disorders	146	Mobile intervention platform (IntelliCare) plus brief coaching vs waitlist	Scale	Depression and anxiety symptoms severity	PHQ-9
Graham et al.	2020	JAMA Psychiatry	RCT	Affective disorders and anxiety disorders	146	Mobile intervention platform (IntelliCare) plus brief coaching vs waitlist	Scale	Depression and anxiety symptoms severity	GAD-7
Axelsson et al.	2020	JAMA Psychiatry	RCT	Affective disorders and anxiety disorders	204	Internet-delivered CBT vs face-to-face CBT	Scale	Health anxiety symptoms	Health Anxiety Inventory
Morin et al. - response	2020a	JAMA Psychiatry	RCT	Sleeping disorders	211	First sequence: behavioral therapy vs medication. Second sequence: medication vs behavioral or cognitive therapy	Scale	Treatment response	Insomnia Severity Index total score
Morin et al. - remission	2020a	JAMA Psychiatry	RCT	Sleeping disorders	211	First sequence: behavioral therapy vs medication. Second sequence: medication vs behavioral or cognitive therapy	Scale	Treatment remission	Insomnia Severity Index total score
Morin et al. - response	2020b	JAMA Psychiatry	RCT	Sleeping disorders	108	First sequence: behavioral therapy vs medication. Second sequence: medication vs behavioral or cognitive therapy	Scale	Treatment response	Insomnia Severity Index total score
Morin et al. - remission	2020b	JAMA Psychiatry	RCT	Sleeping disorders	108	First sequence: behavioral therapy vs medication. Second sequence: medication vs behavioral or cognitive therapy	Scale	Treatment remission	Insomnia Severity Index total score
Ilgen et al. - pain intensity	2020	JAMA Psychiatry	RCT	Addiction disorders and comorbidities	510	Integrated behavioral pain management intervention (Improving Pain During Addiction Treatment [ImPAT]) vs supportive psychoeducational control group	Scale	Pain intensity	Numeric Rating Scale of Pain Intensity
Ilgen et al. - pain-related function	2020	JAMA Psychiatry	RCT	Addiction disorders and comorbidities	510	Integrated behavioral pain management intervention (Improving Pain During Addiction Treatment [ImPAT]) vs supportive psychoeducational control group	Scale	Pain-related functioning	West Haven-Yale Multidimensional Pain Inventory
Ilgen et al. - behavioral pain tolerance	2020	JAMA Psychiatry	RCT	Addiction disorders and comorbidities	510	Integrated behavioral pain management intervention (Improving Pain During Addiction Treatment [ImPAT]) vs supportive psychoeducational control group	Count data	Behavioral pain tolerance	Ischemic pain task
Bohus et al.	2020	JAMA Psychiatry	RCT	Post traumatic stress disorder	200	Dialectical behavior therapy for PTSD (DBT-PTSD) vs cognitive processing therapy (CPT)	Scale	PTSD symptom severity	PTSD Scale for DSM-5 (CAPS-5)
Simon et al.	2021	JAMA Psychiatry	RCT	Affective disorders and anxiety disorders	226	Yoga (Kundalini yoga) and cognitive behavioral therapy (CBT) for GAD vs control condition (stress education) and yoga vs CBT for the treatment of GAD.	Scale	Acute GAD response	Clinical Global Impression–Improvement Scale
Manning et al.	2021	JAMA Psychiatry	RCT	Addiction disorders and comorbidities	300	Cognitive bias modification designed to reduce alcohol approach bias vs sham training not designed to modify approach bias.	Scale	Abstinence	Timeline follow-back interview
McDonell et al.	2021	JAMA Psychiatry	RCT	Addiction disorders and comorbidities	158	Culturally tailored contingency management intervention vs TAU	Other	Alcohol level	Alcohol-negative ethyl glucuronide (EtG) urine test result (defined as EtG<150 ng/mL)
Kahlon et al.	2021	JAMA Psychiatry	RCT	Affective disorders and anxiety disorders	240	Layperson-delivered, empathy-focused program of telephone calls vs no calls for improving loneliness, depression, and anxiety	Scale	Loneliness level	UCLA Loneliness Scale and De Jong Giervald Loneliness Scale
Nordh et al.	2021	JAMA Psychiatry	RCT	Affective disorders and anxiety disorders	103	Therapist-guided internet-delivered cognitive behavioral therapy (ICBT) for SAD in youths vs an active comparator, internet-delivered supportive therapy (ISUPPORT)	Scale	Anxiety symptom severity	The Clinician Severity Rating
Garety et al.	2021	JAMA Psychiatry	RCT	Psychosis and schizophrenia spectrum disorders	362	SlowMo, a digitally supported reasoning intervention, plus usual care vs with usual care only	Scale	Paranoia levels	Green et al Paranoid Thoughts Scale (GPTS)
Osborn et al. - depression	2021	JAMA Psychiatry	RCT	Affective disorders and anxiety disorders	413	Shamiri, a 4-week layperson-delivered group intervention vs study skills control	Scale	Depression severity	Patient-Health-Questionnaire-8 item
Osborn et al. - anxiety	2021	JAMA Psychiatry	RCT	Affective disorders and anxiety disorders	413	Shamiri, a 4-week layperson-delivered group intervention vs study skills control	Scale	anxiety symptoms severity	Generalized Anxiety Disorder-7 item
Constantino et al.	2021	JAMA Psychiatry	RCT	Transdiagnostic	288	Measurement-based matching vs case assignment as usual	Scale	General symptomatic and functional impairment	Reporting across 12 problem domains of the routinely administered Treatment Outcome Package
Fortney et al.	2021	JAMA Psychiatry	RCT	Transdiagnostic	1004	Telepsychiatry/telepsychology–enhanced referral (TER), where telepsychiatrists and telepsychologists assumed responsibility for treatment vs telepsychiatry collaborative care (TCC), where telepsychiatrists provided consultation to the primary care team	Scale	Mental health	Veterans RAND 12-item Health Survey Mental Component Summary (MCS)
Van Lieshout et al.	2021	JAMA Psychiatry	RCT	Affective disorders and anxiety disorders	403	Online 1-Day Cognitive Behavioral Therapy–Based Workshops Plus Usual Care vs Usual Care Alone for Postpartum Depression	Scale	PPD symptoms	Edinburgh Postnatal Depression Scale (EPDS)
Irwin et al.	2021	JAMA Psychiatry	RCT	Affective disorders and anxiety disorders	291	cognitive behavioral therapy for insomnia (CBT-I) vs sleep education therapy (SET)	Count data	time to incident or recurrent major depressive disorder	Structured Clinical Interview of the DSM-5
Tjaden et al.	2021	JAMA Psychiatry	RCT	Transdiagnostic	158	Resource groups (RGs) within flexible assertive community treatment (FACT) vs TAU	Scale	Self-reported empowerment	Netherlands Empowerment List
Delgadillo et al.	2022	JAMA Psychiatry	Cluster RCT	Affective disorders and anxiety disorders	951	Stepped care vs stratified care	Scale	Reliable and clinically significant improvement in depression symptoms	9-item Patient Health Questionnaire
Chanen et al.	2022	JAMA Psychiatry	RCT	Personality disorders	139	(1) The Helping Young People Early (HYPE) dedicated BPD service model for young people, combined with weekly cognitive analytic therapy (CAT) vs (2) HYPE combined with a weekly befriending psychotherapy control condition vs (3) a general youth mental health service (YMHS) model, combined with befriending	Scale	Psychosocial functioning	Inventory of Interpersonal Problems Circumplex Version and the Social Adjustment Scale Self-report
Arntz et al.	2022	JAMA Psychiatry	RCT	Personality disorders	495	Group schema therapy vs TAU and predominantly group schema therapy vs combined individual and group schema therapy	Scale	BDP severity	Borderline Personality Disorder Severity Index (BPDSI) total score
Aust et al.	2022	JAMA Psychiatry	RCT	Affective disorders and anxiety disorders	148	CBT with transcranial direct current stimulation vs without	Scale	Depressions symptom severity	Montgomery Åsberg Depression Rating Scale (MADRS)
Zhou et al.	2022	JAMA Psychiatry	RCT	Sleeping disorders	333	Standard version of an internet-delivered CBT-I program vs a culturally tailored version vs a sleep education control	Scale	Insomnia severity	Insomnia Severity Index (ISI)
Tinland et al.	2022	JAMA Psychiatry	RCT	Psychosis and schizophrenia spectrum disorders	401	Peer worker–facilitated psychiatric advance directives vs control group	Hard binary	Proportion of patients with compulsory admissions to hospital	computerized patient administrative system
Lubman et al.	2022	JAMA Psychiatry	RCT	Addiction disorders and comorbidities	344	Ready2Change telephone-delivered intervention vs active control group	Scale	Alcohol problem severity	Alcohol Use Disorders Identification Test (AUDIT
					0
BRITISH JOURNAL OF PSYCHIATRY					0
Shawyer et al.	2017	British Journal of Psychiatry	RCT	Psychosis and schizophrenia spectrum disorders	96	Acceptance and Commitment Therapy versus befriending	Scale	Overall mental state at post-therapy	Positive and Negative Syndrome Scale PANSS
Gilbody et al.	2017	British Journal of Psychiatry	RCT	Affective disorders and anxiety disorders	369	Telephone-supported versus minimally supported computerised Cognitive-Behavioral Therapy	Scale	Depression and anxiety symptom severity	Patient Healt Questionnaire-9
Pearce et al.	2017	British Journal of Psychiatry	RCT	Personality disorders	70	Democratic Therapeutic Community Treatment versus crisis planning	Count data	Days of in-patient psychiatric treatment	NA
Bouchard et al.	2017	British Journal of Psychiatry	RCT	Affective disorders and anxiety disorders	59	Virtual Reality exposure versus in vivo exposure versus wait-list	Scale	Anxiety symptom severity	Liebowitz Social Anxiety Scale
Cooney et al. - primary outcome 1	2017	British Journal of Psychiatry	RCT	Affective disorders and anxiety disorders	52	Computerised Cognitive-Behavioral Therapy versus treatment as usual	Scale	Anxiety symptom severity	Glasgow Anxiety Scale for people with an Intellectual Disability
Cooney et al. - primary outcome 2	2017	British Journal of Psychiatry	RCT	Affective disorders and anxiety disorders	52	Computerised Cognitive-Behavioral Therapy versus treatment as usual	Scale	Depression severity	Glasgow Depression Scale for people with a Learning Disability
Williams et al.	2018	British Journal of Psychiatry	RCT	Affective disorders and anxiety disorders	142	Immediate versus delayed written group guided Cognitive Behavior Therapy	Scale	Symptom severity	Patient Healt Questionnaire-9
Janse et al.	2018	British Journal of Psychiatry	RCT	Other	240	Internet-based Cognitive-Behavioral Therapy with protocol-driven feedback versus feedback on demand versus wait-list	Scale	Fatigue severity	Checklist Individual Strength
Stigsdotter et al.	2018	British Journal of Psychiatry	RCT	Neurodevelopmental disorders	84	Nature-Based Therapy versus Cognitive Behavior Therapy	Scale	Well being	Psychological General Well-Being Index (PGWBI).
Camacho et al.	2018	British Journal of Psychiatry	RCT	Affective disorders and anxiety disorders	387	Collaborative care vs TAU	Scale	Depression symptom severity	Symptom checklist-depression scale (SCL-D13)
Rossouw et al.	2018	British Journal of Psychiatry	RCT	Post traumatic stress disorder	63	Prolonged Exposure Therapy versus supportive councelling	Scale	PTSD symptom severity	Child PTSD Symptom Scale
Gureje et al.	2019	British Journal of Psychiatry	RCT	Affective disorders and anxiety disorders	686	stepped-care intervention package for depression vs usual care enhanced	Scale	proportion of patients with remission of depression at 12 months	Patient Health Questionnaire-9
Holt et al.	2019	British Journal of Psychiatry	RCT	Psychosis and schizophrenia spectrum disorders	414	Structured lifestyle education versus treatment as usual	Count data	weight change after 12 months	Scale
Lely et al.	2019	British Journal of Psychiatry	RCT	Post traumatic stress disorder	33	Narrative exposure therapy versus present-centered therapy	Scale	PTSD symptom severity	Clinician-Administered PTSD Scale (CAPS)
Jordans et al.	2019a	British Journal of Psychiatry	RCT	Affective disorders and anxiety disorders	120	Psychological treatment delivered by community-based councellors plus treatment as usual versus treatment as usual alone	Scale	Depression severity, alcohol use and functional impairment	Patient Health Questionnaire - 9 item (PHQ-9), Alcohol Use Disorder Identification Test for AUD, World Health Organization Disability Assessment Schedule (WHODAS)
Jordans et al.	2019b	British Journal of Psychiatry	RCT	Addiction disorders and comorbidities	162	Psychological treatment delivered by community-based councellors plus treatment as usual versus treatment as usual alone	Scale	Depression severity, alcohol use and functional impairment	Patient Health Questionnaire - 9 item (PHQ-9), Alcohol Use Disorder Identification Test for AUD, World Health Organization Disability Assessment Schedule (WHODAS)
Smits et al.	2020	British Journal of Psychiatry	RCT	Personality disorders	114	Day hospital versu intensive outpatient mentalisation-based therapy	Scale	Symptom severity	Brief Symptom Inventory
Burger et al.	2020	British Journal of Psychiatry	RCT	Affective disorders and anxiety disorders	282	Cognitive behavioral therapy versus treatment as usual	Scale	child behavioural and emotional problems	Child Behavior Checklist (CBCL)
Dennis et al.	2020	British Journal of Psychiatry	RCT	Affective disorders and anxiety disorders	241	Telephone-based nurse-delivered interpersonal psychotherapy versus treatment as usual	Scale	proportion of women clinically depressed at 12 weeks post-randomisation	Structured Clinical Interview for DSM-IV (SCID-I) including the self-report EPDS24 to assess symptoms of depression, with a cut-off score >12.
Lynch et al.	2020	British Journal of Psychiatry	RCT	Affective disorders and anxiety disorders	250	Radically open dialectical behaviour therapy plus treatment as usual versus treatment as usual alone	Scale	Depression symptom severity	Hamilton Rating Scale for Depression (HRSD)
Serfaty et al.	2020	British Journal of Psychiatry	RCT	Affective disorders and anxiety disorders	230	Cognitive behavioral therapy plus treatment as usual versus treatment as usual alone	Scale	Depression symptom severity	Beck Depression Inventory-II (BDI-II)
Bruijniks et al.	2020	British Journal of Psychiatry	RCT	Affective disorders and anxiety disorders	200	Once versus twice weekly sessins of cognitive therapy or interpersonal therapy	Scale	Deoression symptom severity	Beck Depression Inventory-II (BDI-II)
Stulz et al.	2020	British Journal of Psychiatry	RCT	Transdiagnostic	707	Home treatment (individually tailored but included typical ingredients of acute care, such as crisis intervention, pharmacotherapy, psychoeducation, brief psychotherapy and social care) versus in-patient care	Count data	mean number of hospital days per patient within 24 months after the index crisis necessitating hospital admission	NA
Boterhoven de Haan et al.	2020	British Journal of Psychiatry	RCT	Post traumatic stress disorder	155	Imagery rescripting versus eye movement desensitisation and reprocessing	Scale	PTSD symptom severity	Clinician-Administered PTSD Scale (CAPS)
Hamdani et al.	2020	British Journal of Psychiatry	RCT	Transdiagnostic	346	WHO Problem Management Plus intervention versus enhanced treatment as usual	Scale	Symptom severity	Hospital Anxiety and Depression Scale (HADS)
Singla et al.	2021a	British Journal of Psychiatry	RCT	Affective disorders and anxiety disorders	280	Peer delivered psychosocial intervention versus enhanced usual care	Scale	Depression symptom severity	Patient Health Questionnaire-9
Cruwys et al.	2022	British Journal of Psychiatry	RCT	Affective disorders and anxiety disorders	179	Groups 4 Health (loneliness intervention) versus cognitive–behavioural therapy	Scale	Depression	DASS-21
Cruwys et al.	2022	British Journal of Psychiatry	RCT	Affective disorders and anxiety disorders	179	Groups 4 Health (loneliness intervention) versus cognitive–behavioural therapy	Scale	Loneliness level	UCLA-4
Berry et al.	2022	British Journal of Psychiatry	RCT	Transdiagnostic	270	Social recovery therapy versus enhanced treatment at usual	Count data	time spent in structured activity	Hours
					0
LANCET PSYCHIATRY					0
Goodyer et al	2017	Lancet Psychiatry	RCT	Affective disorders and anxiety disorders	470	Cognitive behavioural therapy versus short-term psychoanalytical psychotherapy versus a brief psychosocial intervention	Scale	self-reported depression symptoms	Mood and Feelings Questionnaire (MFQ)
O'Connor et al. - proportion in hospital	2017	Lancet Psychiatry	RCT	Transdiagnostic	518	Volitional help sheet plus treatment as usual versus treatment as usual alone	Hard binary	Proportion of paticipants who re-presented to hospital with self-harm during the 6-month follow-up period	Information Services Division of the NHS and from patient medical records
O'Connor et al. - number in hospital	2017	Lancet Psychiatry	RCT	Transdiagnostic	518	Volitional help sheet plus treatment as usual versus treatment as usual alone	Count data	Number of times a participant re-presented to hospital with self-harm during the 6-month follow-up period	Information Services Division of the NHS and from patient medical records
O'Connor et al. - cost-effectiveness	2017	Lancet Psychiatry	RCT	Transdiagnostic	518	Volitional help sheet plus treatment as usual versus treatment as usual alone	Count data	Cost-effectiveness of the VHS as measured by estimated incremental cost per self-harm event averted	Information Services Division of the NHS and from patient medical records
Creswell et al.	2017	Lancet Psychiatry	RCT	Affective disorders and anxiety disorders	136	brief guided parent-delivered cognitive behavior therapy versus solution-focused brief therapy	Scale	recovery	Clinical Global Impressions of Improvement (CGI-I)
Schönenberg et al.	2017	Lancet Psychiatry	RCT	Neurodevelopmental disorders	118	Neurofeedback, sham neurofeedback, and cognitive-behavioural group therapy	Scale	Symptom score	Conners’ adult ADHD rating scale
Freeman et al. - insomnia	2017	Lancet Psychiatry	RCT	Sleeping disorders	3755	Internet Cognitive Behavioral Therapy versus usual care	Scale	Insomnia	SCI-8
Freeman et al. - paranoia	2017	Lancet Psychiatry	RCT	Sleeping disorders	3755	Internet Cognitive Behavioral Therapy versus usual care	Scale	paranoia	Green et al Paranoid Thought Scales (GPTS)
Freeman et al. - hallucinatory experiences	2017	Lancet Psychiatry	RCT	Sleeping disorders	3755	Internet Cognitive Behavioral Therapy versus usual care	Scale	hallucinatory experiences	Specific Psychotic Experiences Questionnaire—Hallucinations subscale
Jahoda et al.	2017	Lancet Psychiatry	RCT	Affective disorders and anxiety disorders	161	Behavioral activation versus guided self-help	Scale	Depression severity	Glasgow Depression Scale for people with a Learning Disability (GDS-LD)
Craig et al.	2018	Lancet Psychiatry	RCT	Psychosis and schizophrenia spectrum disorders	150	AVATAR therapy versus supportive counselling	Scale	reduction in auditory verbal hallucinations	Psychotic Symptoms Rating Scales Auditory Hallucinations (PSYRATS–AH)
Fowler et al.	2018	Lancet Psychiatry	RCT	Psychosis and schizophrenia spectrum disorders	155	Social recovery therapy plus early intervention services versus early intervention services alone.	Count data	Time spent in structured activity	Time Use Survey
Fonagy et al.	2018	Lancet Psychiatry	RCT	Neurodevelopmental disorders	684	Multisystemic therapy versus management as usual	Hard binary	Out-of-home placement	Official records
Stein et al. - child cognitive development	2018	Lancet Psychiatry	RCT	Affective disorders and anxiety disorders	144	parenting video-feedback therapy (VFT) intervention plus CBT vs a control treatment of progressive muscle relaxation (PMR) plus CBT	Scale	child cognitive development	BSID-III
Stein et al. - language development	2018	Lancet Psychiatry	RCT	Affective disorders and anxiety disorders	144	parenting video-feedback therapy (VFT) intervention plus CBT vs a control treatment of progressive muscle relaxation (PMR) plus CBT	Scale	language development	BSID-III
Stein et al. - behaviour problems	2018	Lancet Psychiatry	RCT	Affective disorders and anxiety disorders	144	parenting video-feedback therapy (VFT) intervention plus CBT vs a control treatment of progressive muscle relaxation (PMR) plus CBT	Scale	development	CBCL
Stein et al. - attachment security	2018	Lancet Psychiatry	RCT	Affective disorders and anxiety disorders	144	parenting video-feedback therapy (VFT) intervention plus CBT vs a control treatment of progressive muscle relaxation (PMR) plus CBT	Scale	attachment security	AQS
Ougrin et al. - Bed days	2018	Lancet Psychiatry	RCT	Transdiagnostic	106	supported discharge service versus treatment as usual	Scale	number of inpatient bed-days, change in symptom severity	SLaM electronic Patient Journey System
Ougrin et al. - Strength	2018	Lancet Psychiatry	RCT	Transdiagnostic	106	supported discharge service versus treatment as usual	Scale	number of inpatient bed-days, change in symptom severity	SDQ
Ougrin et al. - Global assessment	2018	Lancet Psychiatry	RCT	Transdiagnostic	106	supported discharge service versus treatment as usual	Scale	number of inpatient bed-days, change in symptom severity	CGAS
Cottrell et al.	2018	Lancet Psychiatry	RCT	Transdiagnostic	832	Systemic family therapy versus treatment as usual	Hard binary	Repetition of self-harm leading to hospitalization to hospital attendance	hospital episode statistics data
Pot-Kolder et al.	2018	Lancet Psychiatry	RCT	Psychosis and schizophrenia spectrum disorders	116	Virtual-reality-based cognitive behavioural therapy plus treatment as usual versus treatment as usual alone	Scale	social participation, momentary paranoia, perceived social threat, and momentary anxiety	amount of time spent with other people
Bockting et al.	2018	Lancet Psychiatry	RCT	Affective disorders and anxiety disorders	289	Cognitive therapy while tapering antidepressants versus maintenance antidepressant treatment versus a combination	Count data	Time to recurrence of depressive relapse	DSM-IV-TR criteria
Morrison et al.	2018a	Lancet Psychiatry	RCT	Psychosis and schizophrenia spectrum disorders	75	Antipsychotic drugs versus cognitive behavioural therapy versus a combination of both	Scale	Symptom severity	Positive and Negative Syndrome Scale (PANSS)
Delgadillo et al. - depression	2018	Lancet Psychiatry	Cluster RCT	Transdiagnostic	2884	Feedback-informed treatment versus usual psychological treatment	Scale	Symptom severity	Patient Health Questionnaire-9
Delgadillo et al. - anxiety	2018	Lancet Psychiatry	Cluster RCT	Transdiagnostic	2884	Feedback-informed treatment versus usual psychological treatment	Scale	Symptom severity	Generalized Anxiety Disorder-7
Freeman et al.	2018	Lancet Psychiatry	RCT	Affective disorders and anxiety disorders	100	Automated psychological therapy using immersive virtual reality versus usual care	Scale	Symptom severity	Heights Interpretation Questionnaire (HIQ)
Morrison et al.	2018b	Lancet Psychiatry	RCT	Psychosis and schizophrenia spectrum disorders	487	Cognitive behavioral therapy plus treatment as usual versus treatment as usual alone	Scale	Symptom severity	Positive and Negative Syndrome Scale (PANSS)
Arjadi et al.	2018	Lancet Psychiatry	RCT	Affective disorders and anxiety disorders	313	Internet-based behavioural activation with lay counsellor support versus online minimal psychoeducation without support	Scale	Symptom severity	Patient Health Questionnaire-9
Nidich et al.	2018	Lancet Psychiatry	RCT	Post traumatic stress disorder	203	Non-trauma-focused meditation versus exposure therapy versus active control	Scale	PTSD symptom severity	Clinician-Administered PTSD Scale (CAPS).
Fuhr et al. - severity	2019	Lancet Psychiatry	RCT	Affective disorders and anxiety disorders	280	Thinking Healthy Programme peer-delivered vs enhanced usual care	Scale	Severity	Patient Health Questionnaire 9
Fuhr et al. - remission	2019	Lancet Psychiatry	RCT	Affective disorders and anxiety disorders	280	Thinking Healthy Programme peer-delivered vs enhanced usual care	Scale	Remission	Patient Health Questionnaire 9
Sikander et al. - severity	2019	Lancet Psychiatry	Cluster RCT	Affective disorders and anxiety disorders	570	Thinking Healthy Programme peer-delivered vs enhanced usual care (intevention) vs enchanced usual care (control)	Scale	Severity	Patient Health Questionnaire 9
Sikander et al. - remission	2019	Lancet Psychiatry	Cluster RCT	Affective disorders and anxiety disorders	570	Thinking Healthy Programme peer-delivered vs enhanced usual care (intevention) vs enchanced usual care (control)	Scale	Remission	Patient Health Questionnaire 9
Gilbody et al.	2019	Lancet Psychiatry	RCT	Transdiagnostic	526	Smoking cessation intervention vs usual care	Scale	Smoking cessation	Self-report and carbon monoxide measurement
Goldstein et al.	2020	Lancet Psychiatry	RCT	Other	368	CBT plus standardised medical care vs standardised medical care alone	Count data	Seizure frequency	appendix (75)
Maselko et al. - depression	2020	Lancet Psychiatry	RCT	Affective disorders and anxiety disorders	1154	Enhanced usual care vs peerdelivered groupbased psychosocial intervention plus enhanced usual care vs control with no signs of depression	Scale	Depression severity	Patient Health Questionnaire 9 + Strength and difficulties questionnaire
Maselko et al. - socioemotional skills	2020	Lancet Psychiatry	RCT	Affective disorders and anxiety disorders	1154	Enhanced usual care vs peerdelivered groupbased psychosocial intervention plus enhanced usual care vs control with no signs of depression	Scale	socioemotional skills	SDQ-TD]
Morrison et al.	2020	Lancet Psychiatry	RCT	Psychosis and schizophrenia spectrum disorders	61	Antipsychotic medication versus psychological intervention versus a combination of both	Scale	Symptom severity	Positive and negative syndrome scale (PANSS)
Hollis et al.	2021	Lancet Psychiatry	RCT	Other	224	exposure and response prevention vs psychoeducation	Scale	Tic Symptom severity	Yale Global Tic Severity Scale (YGTSS) Total Tic Severity Score (TTSS)
Collins et al. - Alcohol quantity use	2021	Lancet Psychiatry	RCT	Addiction disorders and comorbidities	308	HaRT-A plus intramuscular injections of 380 mg extended-release naltrexone (XR-NTX; HaRT-A plus XR-NTX group); HaRT-A plus placebo injection (HaRT-A plus placebo group); HaRT-A alone (HaRT-A alone group); or community-based supportive services as usual (services-as-usual control group).	Scale	Alcohol Quantity Use Assessment questionnaire)	Alcohol Quantity Use Assessment questionnaire)
Collins et al. - Alcohol use frequency	2021	Lancet Psychiatry	RCT	Addiction disorders and comorbidities	308	HaRT-A plus intramuscular injections of 380 mg extended-release naltrexone (XR-NTX; HaRT-A plus XR-NTX group); HaRT-A plus placebo injection (HaRT-A plus placebo group); HaRT-A alone (HaRT-A alone group); or community-based supportive services as usual (services-as-usual control group).	Scale	Alcohol use frequency	Alcohol use frequency
Collins et al. - Alcohol related harm	2021	Lancet Psychiatry	RCT	Addiction disorders and comorbidities	308	HaRT-A plus intramuscular injections of 380 mg extended-release naltrexone (XR-NTX; HaRT-A plus XR-NTX group); HaRT-A plus placebo injection (HaRT-A plus placebo group); HaRT-A alone (HaRT-A alone group); or community-based supportive services as usual (services-as-usual control group).	Scale	Alcohol related harm	Alcohol related harm
Collins et al. - QoL	2021	Lancet Psychiatry	RCT	Addiction disorders and comorbidities	308	HaRT-A plus intramuscular injections of 380 mg extended-release naltrexone (XR-NTX; HaRT-A plus XR-NTX group); HaRT-A plus placebo injection (HaRT-A plus placebo group); HaRT-A alone (HaRT-A alone group); or community-based supportive services as usual (services-as-usual control group).	Scale	mental-health related quality of life	mental-health related quality of life
Barkham et al.	2021	Lancet Psychiatry	RCT	Affective disorders and anxiety disorders	510	Person-centred experiential therapy vs CBT	Scale	Depression severity	Patient Health Questionnaire 9
Freeman et al.	2021	Lancet Psychiatry	RCT	Psychosis and schizophrenia spectrum disorders	130	Feeling safe programme vs befriending	Scale	persecutory delusion conviction	Psychotic Symptoms Rating Scale (PSYRATS)
Hanlon et al.	2022	Lancet Psychiatry	RCT	Transdiagnostic	329	Task shared care vs outpatient psychiatric nurse care	Scale	Clinical symptom severity	Brief Psychiatric Rating Scale, Expanded version (BPRS-E)
Gillard et al.	2022	Lancet Psychiatry	RCT	Transdiagnostic	590	Peer support for discharge vs care as usual	Hard binary	Proportion of patients with psychiatric readmissions	electronic health records
Herzog et al.	2022	Lancet Psychiatry	RCT	Eating disorders and comorbidities	242	Focal psychodynamic therapy vs enhanced cognitive behaviour therapy vs optimised treatment as usual	Count data	Change in BMI	BMI
Green et al.	2022	Lancet Psychiatry	RCT	Neurodevelopmental disorders	249	Paediatric Autism Communication Therapy-Generalised (PACT-G) intervention vs TAU	Scale	Autism Symptom Severity	ADOS-2
Freeman et al. - avoidance outcome	2022	Lancet Psychiatry	RCT	Affective disorders and anxiety disorders	346	gameChange VR therapy group vs usual care alone group	Scale	Avoidance	Oxford Agoraphobic Avoidance Scale (O-AS)
Freeman et al - Distress outcome	2022	Lancet Psychiatry	RCT	Affective disorders and anxiety disorders	346	gameChange VR therapy group vs usual care alone group	Scale	Distress	Oxford Agoraphobic Avoidance Scale (O-AS)
Gumley et al.	2022	Lancet Psychiatry	RCT	Psychosis and schizophrenia spectrum disorders	73	Early signs Monitoring to Prevent relapse in psychosis and prOmote Well-being, Engagement, and Recovery (EMPOWER) vs treatment as usual	Scale	Relapse	Face-to-face interviews
Cornelis et al.	2022	Lancet Psychiatry	RCT	Transdiagnostic	246	Intensive home treatment vs hospital admission	Count data	Number of admission days	electronic health records
					0
AMERICAN JOURNAL OF PSYCHIATRY
Fallon et al.	2017	American Journal of Psychiatry	RCT	Affective disorders and anxiety disorders	195	Cognitive behavioral therapy alone versus fluoxetine alone versus a combination of both versus placebo	Scale	Treatment response	Whiteley Index and the H-YBOCS-M
Lazarov et al.	2017	American Journal of Psychiatry	RCT	Affective disorders and anxiety disorders	40	gaze-contingent music reward therapy vs control	Scale	severity of social anxiety	Liebowitz Social Anxiety Scale (LSAS)
Dunlop et al.	2017	American Journal of Psychiatry	RCT	Affective disorders and anxiety disorders	344	cognitive behavior therapy (CBT) vs an antidepressant medication	Scale	Depression symptom severity	Hamilton Depression Rating Scale (HAM-D) and The resting state functional connectivity of three regions with the SCC
Thase et al.	2018	American Journal of Psychiatry	RCT	Affective disorders and anxiety disorders	154	Computer-assisted versus standard cognitive behavioral therapy	Scale	Depression symptom severity	Hamilton Depression Rating Scale (HAM-D)
Kiluk et al.	2018	American Journal of Psychiatry	RCT	Addiction disorders and comorbidities	137	Computerized versus clinican-delivered cognitive behavior therapy versus treatment as usual	Scale	Substance use frequency	Weekly frequency
Bormann et al.	2018	American Journal of Psychiatry	RCT	Post traumatic stress disorder	173	Mantram repetition therapy versus present-centered therapy	Scale	PTSD symptom severity	Clinician-Administered PTSD Scale (CAPS) and self-report
Luby et al.	2018	American Journal of Psychiatry	RCT	Affective disorders and anxiety disorders	229	Parent-child interaction therapy versus wait-list	Scale	Proportion of children with a major depression disorder diagnosis	Schedule for Affective Disorders and Schizophrenia–Early Childhood
Zoellner et al.	2019	American Journal of Psychiatry	RCT	Post traumatic stress disorder	200	Prolonged exposure versus sertraline	Scale	PTSD symptom severity	interviewer-rated PTSD symptoms
Best et al.	2019	American Journal of Psychiatry	RCT	Psychosis and schizophrenia spectrum disorders	70	Executive training versus perceptual training	Scale	real-world functional behavior	Specific Levels of Functioning Scale
Forsell et al.	2019	American Journal of Psychiatry	RCT	Sleeping disorders	102	Standard versus adapted internet deliveret cognitive behavioral therapy	Scale	self-rated insomnia symptoms	Insomnia Severity Index
Dakwar et al. - abstinence	2019	American Journal of Psychiatry	RCT	Addiction disorders and comorbidities	55	A Single Ketamine Infusion Combined With Mindfulness-Based Behavioral Modification versus midazolam	Other	end-of-study abstinence	urine toxicology
Dakwar et al. - time to relapse	2019	American Journal of Psychiatry	RCT	Addiction disorders and comorbidities	55	A Single Ketamine Infusion Combined With Mindfulness-Based Behavioral Modification versus midazolam	Count data	time to relapse	urine toxicology
Hildebrandt et al.	2020	American Journal of Psychiatry	RCT	Eating disorders and comorbidities	225	Health Coach-Delivered Smartphone-Guided Self-Help vs Standard Care	Count data	Change in objective binge-eating days	Frequency
Dakwar et al.	2020	American Journal of Psychiatry	RCT	Addiction disorders and comorbidities	40	A Single Ketamine Infusion Combined With Motivational Enhancement Therapy versus midazolam	Count data	self-reported drinking days	timeline followback
Norman et al.	2021	American Journal of Psychiatry	RCT	Affective disorders and anxiety disorders	89	CBT vs stress management therapy	Scale	Symptom severity	Yale-Brown Obsessive Compulsive Scale
Boelen et al.	2021	American Journal of Psychiatry	RCT	Other	134	Cognitive behavioral therapy versus supportive counceling	Scale	prolonged grief disorder symptoms	The Inventory of Prolonged Grief for Children (IPG-C), a 30-item child/adolescent version of the Inventory of Complicated Grief
Grilo et al. - binge eating	2022	American Journal of Psychiatry	RCT	Eating disorders and comorbidities	136	Naltrexone-Bupropion vs Behavior Therapy vs Combined	Scale	binge eating	The Eating Disorder Examination interview and Eating Disorder Examination interview
Grilo et al. - meassured weight	2022	American Journal of Psychiatry	RCT	Eating disorders and comorbidities	136	Naltrexone-Bupropion vs Behavior Therapy vs Combined	Count data	measured weight
Keefe et al.	2022	American Journal of Psychiatry	RCT	Affective disorders and anxiety disorders	74	Video-game based digital interventiom versus digital control intervention	Scale	improvement in sustained attention	Test of Variables of Attention (TOVA)
Grabski et al.	2022	American Journal of Psychiatry	RCT	Addiction disorders and comorbidities	96	three weekly ketamine infusions (0.8 mg/kg i.v. over 40 minutes) plus psychological therapy vs three saline infusions plus psychological therapy vs three ketamine infusions plus alcohol education vs three saline infusions plus alcohol education	Count data	percentage of days abstinent	self-report
Grabski et al.	2022	American Journal of Psychiatry	RCT	Addiction disorders and comorbidities	96	three weekly ketamine infusions (0.8 mg/kg i.v. over 40 minutes) plus psychological therapy vs three saline infusions plus psychological therapy vs three ketamine infusions plus alcohol education vs three saline infusions plus alcohol education	Scale	confirmed alcohol relapse	self-report
PSYCHOTHERAPY AND PSYCHOSOMATICS
Zerwas et al.	2017	Psychotherapy and Psychosomatics	RCT	Eating disorders and comorbidities	179	Online chat versus face-to-face cognitive behavior group therapy	Scale	Proportion of participants with 0 episodes of binge eating and purging	0 episodes over the previous 28 days
Ruglass et al.	2017	Psychotherapy and Psychosomatics	RCT	Addiction disorders and comorbidities	110	Integrated prolonged exposure versus relapse prevention therapy versus active monitoring control group	Scale	PTSD symptoms	The Clinician-Administered PTSD Scale (CAPS)
Biesheuvel-Leliefeld et al.	2017	Psychotherapy and Psychosomatics	RCT	Affective disorders and anxiety disorders	248	Supported self-help preventive cognitive therapy added to treatment as usual versus treatment as usual alone.	Scale	incidence of relapse or recurrence	Structured Clinical Interview for DSM-IV axis 1 disorders
Gieselmann et al. - nightmare frequency	2017	Psychotherapy and Psychosomatics	RCT	Sleeping disorders	127	Imagery rehearsal therapy versus active control	Scale	nightmare frequency	Backtracking
Gieselmann et al. - nightmare distress	2017	Psychotherapy and Psychosomatics	RCT	Sleeping disorders	127	Imagery rehearsal therapy versus active control	Scale	nightmare distress	NDQ
Gieselmann et al. - sleep quality	2017	Psychotherapy and Psychosomatics	RCT	Sleeping disorders	127	Imagery rehearsal therapy versus active control	Scale	sleep quality	PSQI
Wong et al.	2017	Psychotherapy and Psychosomatics	RCT	Sleeping disorders	216	Comparing the effects of mindfulness-based cognitive therapy and sleep psycho-education with exercise	Scale	Insomnia severity	Insomnia Severity Index (ISI)
Zwerenz et al.	2017	Psychotherapy and Psychosomatics	RCT	Affective disorders and anxiety disorders	229	Online self-help plus inpatient psychodynamic therapy versus active control plys inpatient psychodynamic psychotherapy	Scale	Depression symptom severity	Beck Depression Inventory-II
McKenna et al. - tinnitus severity	2017	Psychotherapy and Psychosomatics	RCT	Other	75	Mindfulness-based cognitive therapy versus intensive relaxation therapy	Scale	tinnitus severity	Tinnitus Questionnaire
McKenna et al. - psychological distress	2017	Psychotherapy and Psychosomatics	RCT	Other	75	Mindfulness-based cognitive therapy versus intensive relaxation therapy	Scale	psychological distress	Clinical Outcomes in Routine Evaluation - Non-Risk, CORE-NR
Zargorscak et al.	2018	Psychotherapy and Psychosomatics	RCT	Affective disorders and anxiety disorders	1089	Semistandardized e-mail feedback from psychologists versus automated standardized feedback from internet-based cognitive behavioral therapy	Scale	Depression symptom severity	Beck Depression Inventory-II
Zargorscak et al.	2018	Psychotherapy and Psychosomatics	RCT	Affective disorders and anxiety disorders	1089	Semistandardized e-mail feedback from psychologists versus automated standardized feedback from internet-based cognitive behavioral therapy	Scale	Depression symptom severity	Patient Health Questionnaire-9
von Känel et al.	2018	Psychotherapy and Psychosomatics	RCT	Post traumatic stress disorder	190	Trauma-focused counseling or an active control intervention	Scale	PTSD symptoms	Clinician-Administered PTSD Scale (CAPS)
A-Tjak et al.	2018	Psychotherapy and Psychosomatics	RCT	Affective disorders and anxiety disorders	99	Acceptance and Commitment Therapy versus Cognitive Behavior Therapy	Scale	Depression symptom severity	Hamilton depression rating scale
Rief et al.	2018	Psychotherapy and Psychosomatics	RCT	Affective disorders and anxiety disorders	173	Cognitive-behavioral analysis system of psychotherapy versus CBT with physical exercise versus CBT with mindful activities versus wait-list	Scale	Depression symptom severity	Beck Depression Inventory-II
Ducasse et al.	2018	Psychotherapy and Psychosomatics	RCT	Transdiagnostic	40	Acceptance and commitment therapy versus relaxation group, as adjunct to treatment as usual	Scale	Symptom severity	Columbia Suicide Severity Rating Scale suicidal ideation subscore
Salzer et al.	2018	Psychotherapy and Psychosomatics	RCT	Affective disorders and anxiety disorders	108	Cognitive behavioral therapy versus psychodynamic therapy versus wait-list	Scale	Anxiety symptom severity	The Liebowitz Social Anxiety Scale for Children and Adolescents (LSAS-CA)
Lindsäter et al.	2018	Psychotherapy and Psychosomatics	RCT	Neurodevelopmental disorders	100	Internet-based cognitive behavioral therapy versus wait-list	Scale	level of perceived stress	14-item Perceived Stress Scale (PSS
Hyett et al.	2018	Psychotherapy and Psychosomatics	RCT	Affective disorders and anxiety disorders	72	Imagery rescripting versus verbal restructuring versus wait-list	Scale	Symptom severity	SIPS, Social Interaction Phobia Scale
Weise et al. - Impairment	2019	Psychotherapy and Psychosomatics	RCT	Other	174	CBT vs waitlist	Scale	impairment by premenstrual symptoms	German PMS Impact Questionnaire [PMS-I; 36]
Weise et al. - Impact on everyday life	2019	Psychotherapy and Psychosomatics	RCT	Other	174	CBT vs waitlist	Scale	impairment by premenstrual symptoms	German PMS Impact Questionnaire [PMS-I; 36]
Schag et al.	2019	Psychotherapy and Psychosomatics	RCT	Eating disorders and comorbidities	80	Impulsivity-Focused Group Intervention vs control group	Count data	frequency of BE episodes in the past 4 weeks
Torres-Platas et al.	2019	Psychotherapy and Psychosomatics	RCT	Affective disorders and anxiety disorders	61	Mindfulness-Based Cognitive Therapy Intervention vs TAU	Scale	Depression symptom severity	Patient Health Questionnaire-9
Schramm et al.	2019	Psychotherapy and Psychosomatics	RCT	Affective disorders and anxiety disorders	268	Treatment with the Cognitive Behavioral Analysis System of Psychotherapy vs Supportive Psychotherapy	Scale	Symptom severity	SOMS-7T
Kleinstaüber et al.	2019	Psychotherapy and Psychosomatics	RCT	Transdiagnostic	255	CBT vs CBT complemented with emotion regulation training	Scale	Somatic symptom severity	the somatisation severity index of the Screening of Somatoform Disorders- 7T (SOMS-7T; [37])
Hilbert et al.	2020	Psychotherapy and Psychosomatics	RCT	Eating disorders and comorbidities	73	CBT vs waitlist	Count data	binge-eating episodes	Eating Disorder Examination
Knapstad et al. - symptoms of depression	2020	Psychotherapy and Psychosomatics	RCT	Affective disorders and anxiety disorders	681	Prompt Mental Health Care (PMHC) vs TAU	Scale	symptoms of depression	Patient Health Questionnaire-9
Knapstad et al. - symptoms of anxiety	2020	Psychotherapy and Psychosomatics	RCT	Affective disorders and anxiety disorders	681	Prompt Mental Health Care (PMHC) vs TAU	Scale	symptoms of anxiety	Generalized Anxiety Disorder-7
Dekker et al.	2020	Psychotherapy and Psychosomatics	RCT	Sleeping disorders	175	CBT vs ICBTI	Scale	change of diary- reported sleep efficiency	composite score that includes the three diagnostically defining complaints about sleep quality: difficulties initiating sleep, difficulties maintaining sleep, and early morning awakening
Dittmer et al.	2020	Psychotherapy and Psychosomatics	RCT	Eating disorders and comorbidities	207	Healthy exercise behaviour plus TAU vs TAU	Scale	severity of compulsive exercise	Commitment to Exercise Scale
Van der Zweerde et al.	2020	Psychotherapy and Psychosomatics	RCT	Sleeping disorders	134	cognitive behavioral therapy for insomnia (CBT-I) vs nurse-guided Internet-delivered CBT-I	Scale	self-reported insomnia severity	Insomnia Severity Index
van Gelderen et al.	2020	Psychotherapy and Psychosomatics	RCT	Post traumatic stress disorder	43	Virtual reality and motion-assisted exposure therapy (3MDR) vs control group	Scale	PTSD symptoms	clinician-rated
van Passel et al. - OCD	2020	Psychotherapy and Psychosomatics	RCT	Eating disorders and comorbidities	132	Cognitive remediation therapy (CRT) vs control treatment	Scale	OCD symptom severity	Y-BOCS
van Passel et al. - ED	2020	Psychotherapy and Psychosomatics	RCT	Eating disorders and comorbidities	132	Cognitive remediation therapy (CRT) vs control treatment	Scale	eating disorder severity	EDE-Q
Claus et al.	2020	Psychotherapy and Psychosomatics	RCT	Affective disorders and anxiety disorders	43	Adjunctive Psychotherapeutic Intervention Developed for Enhancing the Placebo Effect of Antidepressants vs TAU	Scale	Depression symptom severity	Beck Depression Inventory-II (BDI-II)
Rafanelli et al.	2020	Psychotherapy and Psychosomatics	RCT	Affective disorders and anxiety disorders	100	Combination of cognitive-behavioral therapy (CBT) and well-being therapy (WBT) vs active control group	Scale	Depression symptom severity	Clinical Interview for Depression
Svensson et al.	2021	Psychotherapy and Psychosomatics	RCT	Affective disorders and anxiety disorders	221	choosing panic-focused psychodynamic therapy (PFPP) or panic control treatment (PCT; a form of cognitive behavioural therapy); random assignment to PFPP or PCT; or waiting list control	Scale	Severity of panic disorder symptoms	Panic Disorder Severity Scale (PDSS)
Wahlund et al.	2021	Psychotherapy and Psychosomatics	RCT	Affective disorders and anxiety disorders	670	3-week self-guided, online cognitive behavioural intervention targeting dysfunctional COVID-19 worry vs waitlist	Scale	Anxiety symptom disorder	COVID-19 adapted version of the Generalised Anxiety Disorder 7-item scale
Krämer et al.	2021	Psychotherapy and Psychosomatics	RCT	Affective disorders and anxiety disorders	136	Web-based CBT vs TAU	Scale	Depression symptom severity	Center for Epidemiologic Studies Depression Scale [CES-D]
Baumeister et al.	2021	Psychotherapy and Psychosomatics	RCT	Affective disorders and anxiety disorders	210	TAU plus internet- and mobile-based interventions (IMI) vs TAU	Scale	Depression symptom severity	Hamilton Depression Scale (HAM-D-17)
Costa et al.	2020	Psychotherapy and Psychosomatics	RCT	Affective disorders and anxiety disorders	249	Body in Mind Training (BMT) program for adults with generalized anxiety disorder (GAD), vs active comparison protocol called Quality of Life and Psychoeducation (QoL) vs treatment with fluoxetine (FLX)	Scale	clinical efficacy of treatment	HAM-A (clinician- rated)
Costa et al.	2020	Psychotherapy and Psychosomatics	RCT	Affective disorders and anxiety disorders	249	Body in Mind Training (BMT) program for adults with generalized anxiety disorder (GAD), vs active comparison protocol called Quality of Life and Psychoeducation (QoL) vs treatment with fluoxetine (FLX)	Scale	clinical efficacy of treatment	PSWQ (patient-rated)
Wilkinson et al.	2021	Psychotherapy and Psychosomatics	RCT	Affective disorders and anxiety disorders	28	CBT following intravenous ketamine in TRD vs TAU	Scale	Depression symptom severity	Montgomery-Asberg Depression Rating Scale
Schmid et al.	2021	Psychotherapy and Psychosomatics	RCT	Sleeping disorders	122	Imagery rescripting vs imaginal exposure vs active control	Scale	nightmare distress	Nightmare Distress Questionnaire (NDQ)
Marchant et al.	2021	Psychotherapy and Psychosomatics	RCT	Affective disorders and anxiety disorders	147	Mindfulness-Based Intervention vs Health Self-Management on Subclinical Anxiety in Older Adults with Subjective Cognitive Decline	Scale	change in anxiety symptoms	State-Trait Anxiety Inventory; trait-STAI
Käll et al.	2021	Psychotherapy and Psychosomatics	RCT	Transdiagnostic	170	Internet-based interventions based on cognitive behavioral therapy (ICBT) vs interpersonal psychotherapy (IIPT) vs wait-list control group	Scale	Loneliness	UCLA Loneliness Scale
Woud et al.	2021	Psychotherapy and Psychosomatics	RCT	Post traumatic stress disorder	80	Cognitive bias modification for appraisals vs sham training	Scale	Dysfunctional Appraisals	Scenario Task
Reinholt et al.	2022	Psychotherapy and Psychosomatics	RCT	Affective disorders and anxiety disorders	291	Group UP vs diagnosis-specific CBT for anxiety and depression in outpatient mental health services	Scale	positive wellbeing dimension of quality of life	World Health Organisation 5 Well-Being Index (WHO-5)
Pigeon et al. - Insomnia	2022	Psychotherapy and Psychosomatics	RCT	Post traumatic stress disorder	110	Sequential treatment of insomnia and PTSD vs only PTSD treatment	Scale	Symptom severity	Insomnia Severity Index (ISI)
Pigeon et al. - PTSD	2022	Psychotherapy and Psychosomatics	RCT	Post traumatic stress disorder	110	Sequential treatment of insomnia and PTSD vs only PTSD treatment	Scale	Symptom severity	Clinician-Administered PTSD Scale (CAPS)
Pigeon et al. - Depression	2022	Psychotherapy and Psychosomatics	RCT	Post traumatic stress disorder	110	Sequential treatment of insomnia and PTSD vs only PTSD treatment	Scale	Symptom severity	Hamilton Rating Scale for Depression (HAM-D)
Bryant et al. - anxiety	2022	Psychotherapy and Psychosomatics	RCT	Affective disorders and anxiety disorders	240	Brief group-based psychological intervention delivered via videoconferencing vs enhanced usual care	Scale	Anxiety symptom severity	Hospital Anxiety and Depression (HADS)
Bryant et al. - depression	2022	Psychotherapy and Psychosomatics	RCT	Affective disorders and anxiety disorders	240	Brief group-based psychological intervention delivered via videoconferencing vs enhanced usual care	Scale	depression symptom severity	Hospital Anxiety and Depression (HADS)
Leerssen et al.	2022	Psychotherapy and Psychosomatics	RCT	Sleeping disorders	132	Internet-based circadian rhythm support (CRS) vs cognitive behavioral therapy for insomnia (CBT-I) vs both vs no treatment	Scale	Depression symptom severity	Inventory of Depressive Symptomatology – Self Report (IDS-SR)
Wilhelm et al.	2022	Psychotherapy and Psychosomatics	RCT	Affective disorders and anxiety disorders	80	Coach-supported app-based cognitive behavioral therapy (CBT) vs waitlist	Scale	BDD severity	Yale-Brown Obsessive Compulsive Scale Modified for BDD; BDD-YBOCS
McMain et al.	2022	Psychotherapy and Psychosomatics	RCT	Personality disorders	240	6 months of Dialectical Behavior Therapy (DBT) vs 12 months of DBT	Count data	Total frequency of self-harm incidents	Suicide Attempt Self-Injury Interview (SASII)
Myin-Germeys et al.	2022	Psychotherapy and Psychosomatics	RCT	Psychosis and schizophrenia spectrum disorders	148	ACT-DL combining face-to-face therapy with an Ecological Momentary Intervention (EMI), in addition to TAU for psychotic distress vs TAU	Scale	psychotic distress	Comprehensive Assessment scale of At Risk Mental State (CAARMS)
Aardema et al.	2022	Psychotherapy and Psychosomatics	RCT	Affective disorders and anxiety disorders	111	I-CBT vs appraisal-based cognitive behavioral therapy (A-CBT) vs adapted mindfulness-based stress reduction (MBSR) intervention	Scale	OCD symptom severity	Yale-Brown Obsessive-Compulsive Scale
WORLD PSYCHIATRY
Malla et al.	2017	World Psychiatry	RCT	Psychosis and schizophrenia spectrum disorders	220	three-year extension of early intervention service vs regular care following two years of early intervention service	Scale	Cumulative length of positive and negative symptom remission	the Scale for Assessment of Positive Symptoms (SAPS)27 and the Scale for Assessment of Negative Symptoms (SANS)
None	2018
None	2019
None	2020
None	2021
None	2022
